# Supplementary material for: Vaginal, Cervical and Uterine pH in Women with Normal and Abnormal Vaginal Microbiota
Source: Pathogens. 2021 Jan 20;10(2):90. doi: 10.3390/pathogens10020090 (PMC7909242; doi:10.3390/pathogens10020090)
Supplement: Supplementary file 1 [file pathogens-10-00090-s001.zip]

Archive with 1 entries (1 files):
- pathogens-1032263-supplementary.xlsx
