# Supplementary material for: Vaginal, Cervical and Uterine pH in Women with Normal and Abnormal Vaginal Microbiota
Source: Pathogens. 2021 Jan 20;10(2):90. doi: 10.3390/pathogens10020090 (PMC7909242; doi:10.3390/pathogens10020090)
Supplement: Supplementary file 1 [file pathogens-10-00090-s001.zip › pathogens-1032263-supplementary.xlsx]

## Sheet: Sheet1
Participant number	qPCR values				qPCR result	Nugent		Nugent result	pH values
Early pregnant	Prevotella spp.	Atopobium vaginae	BVAB 1	Megasphera type 1	AVM/NVM	Classification		BV/normal	introitus	mid vagina	fornix posterior	distal mucus plug	proximal cervix plug	lower uterine cavity	upper uterine cavity
1	3088.06	15.2514	898.519	0.00524483	NVM	Low		Normal	4	5.4	5.5	7	7.6
2	7.17278	14.171	9790.57	0.0054703	NVM	Low		Normal	3.8	5.4	5.5	7.3	7.3
3	1.14723e+06	53180.3	above	143573	AVM	High		BV	4.6	6.2	6.3	6.9	7.2
4	undetermined	2868876	130016	Undetermined	AVM	High		BV	4.5	6.1	5.9	6.9	7.1
5	65.9397	102.335	9130.14	0.120633	NVM	Low		Normal	3.6	5.9	6.1	6.8	7.2
6	92.1826	20.0294	13643.2	0.261006	NVM	Low		Normal	3.7	4.8	5.3	7.1	7.7
7	105897	12867.7	121858	0.278401	NVM	Low		Normal	3.3	4.2	5.3	6.4	6.8
8	6063113	997047	75188	628467	AVM	High		BV	4.1	3.9	4.8	4.4	5.8
9	26515620	907740	87000	2	AVM	High		BV	4.3	4.8	5.3	5.5	6.2
10	17.5	44	1	16	NVM	Low		Normal	3.7	4	4.5	5.8	6
11	18	30	Negative	Negative	NVM	Low		Normal	4	4.2	5.7	6	6.4
12	2933684	1216215	71585	2	AVM	High		BV	4.3	5	5.8	6.1	7.4
Participant number	qPCR values				qPCR result	Nugent		Nugent result	pH values
Non-pregnant	Prevotella spp.	Atopobium vaginae	BVAB 1	Megasphera type 1	AVM/NVM	Classification		BV/normal	introitus	mid vagina	fornix posterior	distal mucus plug	proximal cervix plug	lower uterine cavity	upper uterine cavity
1	2.82291e+06	618260	197.093	Undetermined	AVM	Intermediate		BV	4.5	5.3	5.3	6.1	7	7.1	7.5
2	undetermined	38392.8	above	30145.9	AVM	High		BV	5.1	5.3	5.3	6.7	7.3	7.3	7.8
3	42128.2	162824	395016	287950	AVM	Intermediate		BV	4.5	5.3	5.3	6.2	6.9	6.8	7.1
4	undetermined	12.0957	8265.09	0.0360827	NVM	Low		Normal	4.3	6.3	6.3	6.9	7.2	7.5	7.8
5	undetermined	20.3283	128013	0.0531527	NVM	Low		Normal	3.6	5.2	5.2	6.8	7.3	7.8	7.8
6	6.94306	29.1842	25992.9	0.00966587	NVM	Low		Normal	3.8	5.7	5.7	6.4	6.5	7	7.5
Participant number	qPCR values				qPCR result	Nugent		Nugent result	pH values
Term pregnant	Prevotella spp.	Atopobium vaginae	BVAB 1	Megasphera type 1	AVM/NVM	Classification		BV/normal	introitus	mid vagina	fornix posterior	distal mucus plug	proximal cervix plug	lower uterine cavity	upper uterine cavity
1	178.366	18103.1	12561.5	121719	NVM	Low		Normal	3.7	5.2	5.2	6.1	6.8
2	299.245	27.1961	23600.5	0.482747	NVM	Low		Normal	3.8	5.3	5.3	5.7	6.1
3	47.8519	68.6775	77502872	0.0371179	NVM	Low		Normal	4.2	5.5	5.5	5.6	6
4	361.384	21.521	11840	0.0989073	NVM	Low		Normal	3.2	4.3	4.3	4.9	5.4
5	76.7201	5224.18	103.506	0.0245842	NVM	Low		Normal	3.8	4.9	4.9	5.8	6.2
6	599.383	13.6072	1955.78	0.0456595	NVM	Low		Normal	3.9	5	5	5.2	5.4
7	4354.14	11.4281	24.2851	0.0142819	NVM	Low		Normal	3.8	5.8	5.8	6.1	6.3
8	3.77541	13.637	2410.74	0.0194315	NVM	Low		Normal	3.6	4.1	4.6	4.8	5.5
